# Supplementary material for: Global transcriptional responses to the bacteriocin colicin M in Escherichia coli
Source: BMC Microbiol. 2013 Feb 19;13:42. doi: 10.1186/1471-2180-13-42 (PMC3599342; doi:10.1186/1471-2180-13-42)
Supplement: Additional file 3: Table S1 — Time course analysis of differentially expressed genes after 30 and 60 min exposure to subinhibitory concentrations of colicin M. p≤0.05, log2 FC≥1 and ≤−1, log2 FC≤1, ≥−1; p≥0.05, log2 FC≥1 and ≤−1, log2 FC≤1, ≥−1. Log2 FC values in bold correspond to log2 FC≥1 and ≤−1 when p≤0.05 and in regular type to log2 FC≤1, ≥−1 when p≤0.05. Log2 FC values in italics bold correspond to log2 FC≥1 and ≤−1 when p≥0.05 and in italics regular type to log2 FC≤1, ≥−1 when p≥0.05. [file 1471-2180-13-42-S3.xls]

## Sheet: Additional file 3
Table S1: Time course analysis of differentially expressed genes after 30 and 60 min exposure to subinhibitory concentrations of colicin M (p≤0.05, log2 FC≥1 and ≤-1, log2 FC≤1, ≥-1; p≥0.05, log2 FC≥1and ≤-1, log2 FC≤1, ≥-1)
Gene symbol	Gene accesion No.	Gene description	30 min log2 ratio	60 min log2 ratio
wcaE	946543	predicted glycosyl transferase	1.25	7.26
wcaD	946550	predicted colanic acid polymerase	0.78	7.23
wcaF	946578	predicted acyl transferase	0.97	7.21
wza	946558	lipoprotein required for capsular polysaccharide translocation through the outer membrane	3.59	7.12
wzc	946567	protein-tyrosine kinase	1.52	6.72
gmd	946562	GDP-D-mannose dehydratase, NAD(P)-binding	0.71	6.65
fcl	946563	bifunctional GDP-fucose synthetase: GDP-4-dehydro-6-deoxy-D-mannose epimerase/ GDP-4-dehydro-6-L-deoxygalactose reductase	0.32	6.57
ycfT	945679	inner membrane protein	0.92	6.33
wzb	946564	protein-tyrosine phosphatase	2.44	6.33
gmm	946559	GDP-mannose mannosyl hydrolase	0.3	6.15
rcsA	946467	DNA-binding transcriptional activator, co-regulator with RcsB	3.38	6.13
wcaI	946588	predicted glycosyl transferase	0.3	5.92
ycfJ	945977	predicted protein	4.77	5.8
yjbE	948534	predicted protein	1.55	5.74
wcaB	946573	predicted acyl transferase	0.69	5.73
wcaA	946570	predicted glycosyl transferase	0.93	5.7
yjbF	948533	predicted lipoprotein	1.73	5.67
wcaC	946579	predicted glycosyl transferase	0.56	5.47
yjbH	948527	predicted porin	0.66	5.23
yaiY	945223	inner membrane protein, DUF2755 family	3.94	5.22
cpsG	946574	phosphomannomutase	0.09	5.15
cpsB	946580	mannose-1-phosphate guanyltransferase	0.26	5.1
creD	948868	inner membrane protein	5.66	4.96
rprA	2847671	ncRNA	3.86	4.85
wcaJ	946583	predicted UDP-glucose lipid carrier transferase	0.11	4.82
uhpT	948201	hexose phosphate transporter	4.25	4.46
wcaK	946569	Colanic acid biosynthesis protein	-0.12	4.45
wzxC	946581	predicted colanic acid exporter	0.1	4.45
ugd	946571	UDP-glucose 6-dehydrogenase	0.46	4.36
yjbG	948526	conserved protein	0.67	4.29
cbrB	948231	inner membrane protein, creBC regulon	5.2	4.29
yiaB	948152	inner membrane protein, YiaAB family	0.16	4.26
ypeC	946855	conserved protein	3.5	4.25
bdm	946041	biofilm-dependent modulation protein	4.49	4.21
yaaX	944747	predicted protein	1.59	4.12
ydeI	946068	conserved protein	1.99	3.96
mliC	946811	inhibitor of C-lysozyme, membrane-bound; predicted lipoprotein	2.17	3.92
ymgD	945732	predicted protein	3.45	3.65
wcaL	946565	predicted glycosyl transferase	-0.13	3.63
ymgG	945728	conserved protein, UPF0757 family	3.87	3.55
ygaC	947156	predicted protein	2.39	3.52
yajI	947233	predicted lipoprotein	1.89	3.47
cbrA	948197	predicted oxidoreductase with FAD/NAD(P)-binding domain	4.3	3.35
yibD	948140	predicted glycosyl transferase	0.12	3.33
hslJ	946525	heat-inducible lipoprotein involved in novobiocin resistance	2.33	3.32
dppB	948063	dipeptide/heme transporter	-0.29	3.29
ypfG	946828	predicted protein	3	3.08
spy	946253	envelope stress induced periplasmic protein	1.71	2.99
osmB	945866	lipoprotein	2.41	2.95
ibpB	948192	heat shock chaperone	0.02	2.9
ygdI	947276	novel lipoprotein	2.31	2.84
cbrC	948230	conserved protein, UPF0167 family	3.77	2.8
yncJ	945990	predicted protein	1.41	2.72
wcaM	946561	colanic acid biosynthesis protein	-0.01	2.71
ydeJ	946067	conserved protein	1.18	2.68
ybdR	949067	predicted oxidoreductase, Zn-dependent and NAD(P)-binding	1.94	2.67
yhbO	947666	predicted intracellular protease	2.29	2.67
cpxP	2847688	inhibitor of the cpx response; periplasmic adaptor protein	1.57	2.61
yiaD	948075	outer membrane lipoprotien	1.21	2.56
galP	947434	D-galactose transporter	0.7	2.53
ysaB	1450292	predicted protein	0.92	2.44
dppF	948056	dipeptide transporter	-0.1	2.33
dppC	948064	dipeptide/heme transporter	-0.09	2.33
pspG	948557	phage shock protein G	1.55	2.29
yfdC	944801	predicted inner membrane protein	1.02	2.25
ykiA	945423	pseudo	-0.01	2.2
ygdR	947304	novel lipoprotein	1.23	2.19
ybiO	945935	predicted mechanosensitive channel	0.71	2.17
yigG	948344	conserved inner membrane protein	0.02	2.15
malZ	949131	maltodextrin glucosidase	0.01	2.11
dppD	948065	dipeptide/heme transporter	-0.09	2.1
yiaA	948078	inner membrane protein, YiaAB family	-0.12	2.08
ycfS	945666	L,D-transpeptidase linking Lpp to murein	0.77	2
yciE	946871	predicted rubrerythrin/ferritin-like metal-binding protein	0.28	1.99
yecT	946511	predicted protein	-0.32	1.98
lolA	948989	chaperone for lipoproteins	0.44	1.91
rstB	948870	sensory histidine kinase in two-component regulatory system with RstA	0.53	1.88
treR	948760	DNA-binding transcriptional repressor	0.65	1.88
yciG	947489	predicted protein	0.5	1.87
opgC	946944	membrane protein required for succinylation of osmoregulated periplasmic glucans (OPGs)	0.31	1.85
iap	947215	aminopeptidase in alkaline phosphatase isozyme conversion	0.77	1.83
yqhG	945919	conserved protein	0.4	1.82
ydcF	946215	conserved SAM-binding protein, DUF218 superfamily	0.54	1.82
yggG	945173	heat shock protein binding to Era protein; predicted peptidase	1.01	1.82
ybdK	947246	weak gamma-glutamyl:cysteine ligase	0.15	1.81
yghA	947478	predicted oxidoreductase	1.15	1.81
ibpA	948200	heat shock chaperone	-0.01	1.78
ydhS	945786	conserved protein with FAD/NAD(P)-binding domain	0.54	1.78
pspD	945635	peripheral inner membrane phage-shock protein	0.83	1.78
paoA	945330	PaoABC aldehyde oxidoreductase, 2Fe-2S subunit	0.7	1.77
omrA	2847746	ncRNA	0.36	1.76
ychO	945801	predicted invasin	0.4	1.75
yciF	947133	predicted rubrerythrin/ferritin-like metal-binding protein	0.49	1.75
omrB	2847747	ncRNA	0.77	1.74
ybcI	945155	inner membrane protein, DUF457 family	0.45	1.7
tqsA	946142	pheromone AI-2 transporter	0.62	1.7
ybhN	945410	conserved inner membrane protein	0.73	1.7
yhhT	947980	inner membrane protein, predicted membrane permease, UPF0118 family	0.45	1.69
paoB	945710	PaoABC aldehyde oxidoreductase, FAD-containing subunit	0.48	1.69
ydeH	946075	diguanylate cyclase, required for pgaD induction	1.38	1.68
argC	948455	N-acetyl-gamma-glutamylphosphate reductase, NAD(P)-binding	0.04	1.67
yegS	946626	phosphatidylglycerol kinase, metal-dependent	0.81	1.65
yeeE	946526	inner membrane protein, UPF0394 family	0.01	1.62
yfbR	946771	5'-nucleotidase	0.52	1.61
iraM	945729	RpoS stabilzer during Mg starvation, anti-RssB factor	0.33	1.6
cysH	947230	3'-phosphoadenosine 5'-phosphosulfate reductase	-0.27	1.59
nupG	946282	nucleoside transporter	0.1	1.59
rarA	945505	recombination protein involved in processing recombnation intermediates at replication forks	0.16	1.59
ycjF	945878	inner membrane protein, UPF0283 family	0.15	1.57
yegL	946602	conserved protein	0.17	1.57
yidF	948179	predicted DNA-binding transcriptional regulator	0.46	1.57
lysA	947313	diaminopimelate decarboxylase, PLP-binding	1.37	1.57
yaeR	944875	predicted lyase	0.5	1.55
ascB	947460	cryptic 6-phospho-beta-glucosidase	0.53	1.54
ybhO	945409	cardiolipin synthase 2	0.93	1.53
pspC	945499	DNA-binding transcriptional activator	1.14	1.52
alx	947607	inner membrane protein, part of terminus	0.24	1.51
ybhP	945408	conserved protein, endo/exonuclease/phosphatase family PFAM PF03372	0.99	1.5
yigF	948340	predicted inner membrane protein	-0.3	1.49
ulaE	948712	L-xylulose 5-phosphate 3-epimerase	-0.08	1.47
rstA	946199	multicopy supressor of yjeE, yeaZ or ygjD deletion lethality, predicted response regulator of two-component regulatory system with sensor protein RstB	0.49	1.47
pspB	945893	DNA-binding transcriptional regulator of psp operon	1.32	1.47
artJ	948981	arginine transporter subunit	-0.15	1.46
ygiZ	946450	inner membrane protein	0.04	1.46
rhsB	947994	rhsB element core protein RshB	0.39	1.44
chbF	946266	phospho-chitobiase; general 6-phospho-beta-glucosidase activity	-0.39	1.43
srlA	947575	glucitol/sorbitol-specific enzyme IIC component of PTS	-0.2	1.43
ynfD	946133	predicted protein	0.21	1.43
yebE	946355	inner membrane protein, DUF533 family	1.24	1.43
glcA	947259	glycolate transporter	0.17	1.41
galU	945730	glucose-1-phosphate uridylyltransferase	0.44	1.4
cspI	946099	Qin prophage; cold shock protein	0.05	1.37
ycjX	945872	conserved protein with nucleoside triphosphate hydrolase domain	0.1	1.37
yeeD	946539	conserved protein	-0.15	1.36
ybhS	945411	predicted transporter subunit: membrane component of ABC superfamily	-0.01	1.33
ydiL	946181	conserved protein	0.09	1.33
yhhH	947993	predicted protein	0.6	1.33
fxsA	948657	suppressor of F exclusion of phage T7	-0.01	1.32
paoC	944961	PaoABC aldehyde oxidoreductase, Moco-containing subunit	0.35	1.32
mlaB	947954	ABC transporter maintaining OM lipid asymmetry, cytoplasmic STAS component	0.36	1.32
yibJ	948112	pseudo	-0.42	1.31
ycbC	945546	conserved protein, DUF218 superfamily	-0.12	1.31
nanA	947742	N-acetylneuraminate lyase	-0.15	1.3
yhhA	947956	conserved protein, DUF2756 family	0.97	1.29
nanT	947740	sialic acid transporter	-0.32	1.27
yhiQ	948005	predicted SAM-dependent methyltransferase	-0.1	1.27
opgB	948888	phosphoglycerol transferases I and II	0.12	1.27
yaiW	945038	probable lipoprotein required for swarming phenotype	0.48	1.26
ybdG	946243	predicted mechanosensitive channel	0.69	1.26
ivy	946530	inhibitor of vertebrate C-lysozyme	1.55	1.26
yfcM	946807	conserved protein	0.33	1.25
ygbE	947268	conserved inner membrane protein	0.45	1.25
pheL	947080	pheA gene leader peptide	-0.47	1.24
fliR	946464	flagellar export pore protein	-0.07	1.24
yagF	944928	CP4-6 prophage; predicted dehydratase	-0.1	1.23
yceB	947377	lipoprotein, DUF1439 family	0.85	1.23
pagP	946360	palmitoyl transferase for Lipid A	0.32	1.22
yohN	949080	predicted protein	0.69	1.22
yibG	948111	conserved protein	0.27	1.21
chaA	945790	calcium/sodium:proton antiporter	0.34	1.21
nanC	946843	N-acetylnuraminic acid outer membrane channel protein	-0.57	1.19
chbR	946247	rRepressor, chb operon for N,N'-diacetylchitobiose utilization	0.14	1.19
ydeS	946047	predicted fimbrial-like adhesin protein	0.32	1.19
yjbJ	948553	conserved protein, UPF0337 family	0.97	1.19
ydeO	945922	transcriptional activator for mdtEF	-0.06	1.18
pspA	945887	regulatory protein for phage-shock-protein operon	1.35	1.18
mdtB	946606	multidrug efflux system, subunit B	0.08	1.17
anmK	946810	anhydro-N-acetylmuramic acid kinase	0.16	1.17
mlaC	947710	ABC transporter maintaining OM lipid asymmetry, periplasmic binding protein	0.31	1.17
yehW	949028	predicted transporter subunit: membrane component of ABC superfamily	0.09	1.16
yeaO	945675	conserved protein	0.15	1.16
osmC	946043	osmotically inducible, stress-inducible membrane protein	0.44	1.15
sfmA	945522	predicted fimbrial-like adhesin protein	0.1	1.14
ldcC	944887	lysine decarboxylase 2, constitutive	0.17	1.14
dppA	948062	dipeptide transporter	0.02	1.13
yehX	946659	predicted transporter subunit: ATP-binding component of ABC superfamily	0.06	1.13
ycaP	945525	inner membrane protein, UPF0702 family	0.27	1.13
marB	946184	predicted protein	0.69	1.13
garP	947642	predicted (D)-galactarate transporter	-0.35	1.12
ybhR	945403	predicted transporter subunit: membrane component of ABC superfamily	-0.03	1.12
btuR	945839	cob(I)alamin adenolsyltransferase/cobinamide ATP-dependent adenolsyltransferase	0.13	1.12
ybjH	945447	predicted protein	0.31	1.12
leuL	946072	leu operon leader peptide	-0.37	1.11
ybeD	945220	conserved protein, UPF0250 family	-0.1	1.11
srlE	948933	glucitol/sorbitol-specific enzyme IIB component of PTS	-0.1	1.1
yidL	948186	predicted transcriptional regulator, AraC family	0.13	1.1
kefA	945132	fused conserved protein	0.37	1.1
cdd	946663	cytidine/deoxycytidine deaminase	0.2	1.08
cysP	946883	thiosulfate transporter subunit	0.07	1.07
yciK	945838	predicted oxoacyl-(acyl carrier protein) reductase, EmrKY-TolC system	0.18	1.07
yjcE	948577	predicted cation/proton antiporter	0.11	1.06
yahA	947459	c-di-GMP-specific phosphodiesterase	0.33	1.06
rem	946109	Qin prophage; predicted protein	-0.04	1.05
ynjI	946239	inner membrane protein	0.1	1.05
yeaE	946302	aldo-keto reductase, methylglyoxal to acetol, NADPH-dependent	0.13	1.05
manA	944840	mannose-6-phosphate isomerase	0.19	1.05
yaiA	945043	predicted protein	0.37	1.05
ybgS	945356	conserved protein	1.03	1.05
yagE	944925	CP4-6 prophage; predicted lyase/synthase	-0.17	1.04
endA	949092	DNA-specific endonuclease I	0.13	1.04
wzxE	948294	O-antigen translocase	-0.05	1.03
srlD	948937	sorbitol-6-phosphate dehydrogenase	-0.01	1.03
yehY	946660	predicted transporter subunit: membrane component of ABC superfamily	0.09	1.03
yidI	948189	inner membrane protein	0.1	1.03
ymdC	947321	predicted hydrolase	0.43	1.03
prlC	948016	oligopeptidase A	-0.05	1.02
htpX	946076	predicted endopeptidase	0.27	1.01
mdtD	946601	predicted transporter with no MDR phenotype when mutated or cloned	0.27	1.01
ybiH	945421	predicted DNA-binding transcriptional regulator	0.46	1.01
mrcB	944843	fused glycosyl transferase and transpeptidase	0.47	1.01
ygiM	947555	SH3 domain protein	1.01	0.84
marR	945825	DNA-binding transcriptional repressor of multiple antibiotic resistance	1.28	0.64
marA	947613	DNA-binding transcriptional dual activator of multiple antibiotic resistance	1.04	0.39
csgF	945622	outer membrane protein involved in curlin assembly/transport	-1.05	-0.45
csgE	945711	curli production assembly/transport componen	-1.05	-0.93
yccT	945577	conserved protein	-0.42	-1.02
purM	946975	phosphoribosylaminoimidazole synthetase	-0.06	-1.02
yfhL	947031	predicted 4Fe-4S cluster-containing protein	-0.1	-1.03
hdeD	948024	acid-resistance membrane protein	-0.01	-1.04
fliZ	946833	RpoS antagonist; putative regulator of FliA activity	-0.41	-1.05
purT	946368	phosphoribosylglycinamide formyltransferase 2	-0.03	-1.05
ybaS	946187	glutaminase	0.01	-1.06
fliE	946446	flagellar basal-body component	-0.41	-1.07
fliG	946451	flagellar motor switching and energizing component	-0.28	-1.07
yiaG	948071	predicted transcriptional regulator, HTH_CROC1 family	-0.03	-1.07
yfjM	947108	CP4-57 prophage; predicted protein	-0.16	-1.11
yhiD	948019	predicted Mg(2+) transport ATPase, inner membrane protein	-0.14	-1.11
mdtE	948031	multidrug resistance efflux transporter	-0.08	-1.11
yhjY	948073	conserved protein	0.04	-1.11
flgN	945634	export chaperone for FlgK and FlgL	-0.27	-1.12
yafK	944910	conserved protein	-0.47	-1.15
glnL	948360	sensory histidine kinase in two-component regulatory system with GlnG	-0.24	-1.17
glnP	945621	glutamine transporter subunit	-0.23	-1.17
flgA	946300	assembly protein for flagellar basal-body periplasmic P ring	-0.09	-1.17
hdeB	948026	acid-resistance protein	0.13	-1.17
gadB	946058	glutamate decarboxylase B, PLP-dependent	0.03	-1.18
flgF	945639	flagellar component of cell-proximal portion of basal-body rod	-0.29	-1.21
caiA	949064	crotonobetaine reductase subunit II, FAD-binding	-0.13	-1.21
flgM	946684	anti-sigma factor for FliA (sigma 28)	-0.27	-1.23
nac	946501	DNA-binding transcriptional dual regulator of nitrogen assimilation	-0.07	-1.24
glnQ	945435	glutamine transporter subunit	-0.15	-1.25
flxA	947392	Qin prophage; predicted protein	-0.13	-1.29
caiC	944886	probable crotonobetaine/carnitine-CoA ligase	-0.29	-1.32
glnG	948361	fused DNA-binding response regulator in two-component regulatory system with GlnL: response regulator/sigma54 interaction protein	-0.15	-1.32
yghJ	2847716	predicted inner membrane lipoprotein	-0.11	-1.35
gadE	948023	DNA-binding transcriptional activator	0.13	-1.38
amtB	945084	ammonium transporter	-0.11	-1.42
fliA	948824	RNA polymerase, sigma 28 (sigma F) factor	-0.21	-1.45
caiB	948997	crotonobetainyl CoA:carnitine CoA transferase	-0.33	-1.47
flgD	945813	flagellar hook assembly protein	-0.33	-1.61
phoH	948010	conserved protein with nucleoside triphosphate hydrolase domain	0.34	-1.62
gadA	948027	glutamate decarboxylase A, PLP-dependent	-0.23	-1.64
flgE	945636	flagellar hook protein	-0.05	-1.72
ypjF	947131	CP4-57 prophage; toxin of the YpjF-YfjZ toxin-antitoxin system	-0.11	-1.8
gfcA	945029	predicted protein	-0.24	-1.84
slp	948022	outer membrane lipoprotein	-0.18	-1.91
azuC	7751642	expressed protein	-0.25	-1.94
flgC	946687	flagellar component of cell-proximal portion of basal-body rod	-0.04	-2.14
ymiA	1450256	hypothetical protein	-0.68	-2.18
yciX	1450257	hypothetical protein	-0.82	-2.27
flgB	945678	flagellar component of cell-proximal portion of basal-body rod	-0.19	-2.4
dctR	948021	predicted DNA-binding ranscriptional regulator	-0.32	-2.47
flhC	947280	DNA-binding transcriptional dual regulator with FlhD	-0.76	-2.54
flhD	945442	DNA-binding transcriptional dual regulator with FlhC	-0.76	-2.54
glnK	945087	nitrogen assimilation regulatory protein for GlnL, GlnE, and AmtB	-0.13	-2.74
yjiY	948914	predicted inner membrane protein	0.31	-3.52
